# Supplementary material for: A naturally-occurring 22-bp coding deletion in Ugt86Dd reduces nicotine resistance in Drosophila melanogaster
Source: BMC Res Notes. 2020 Mar 30;13:188. doi: 10.1186/s13104-020-05035-z (PMC7106894; doi:10.1186/s13104-020-05035-z)
Supplement: Supplementary file 1 — Additional file 1. Raw data from the first instar larva nicotine resistance assay. The “strain_id” column gives the name of the strain as used in the main text, the “brief_lab_id” column gives a Macdonald lab identifier of each strain, and ”genotype_info” gives information about the allele present at the Ugt86Dd gene in the strain. The “media_treatment” column states whether the strain was assayed on control, no-nicotine media, or on nicotine-supplemented media. The “replicate_vial” column gives a number encoding each within-strain/within-treatment replicate assay vial, “number_first_instar_larvae” defines the number of larvae used to seed each vial, while “number_emerged_adults” is the number of adults emerging from the vial at day 14 following larval collection. [file 13104_2020_5035_MOESM1_ESM.txt]

strain_id	brief_lab_id	genotype_info	media_treatment	replicate_vial	number_first_instar_larvae	number_emerged_adults
A4	A4	founder_22bp_ins	control	1	30	21
A4	A4	founder_22bp_ins	control	2	30	25
A4	A4	founder_22bp_ins	control	3	30	23
A4	A4	founder_22bp_ins	control	4	30	30
A4	A4	founder_22bp_ins	nicotine	1	30	28
A4	A4	founder_22bp_ins	nicotine	2	30	25
A4	A4	founder_22bp_ins	nicotine	3	30	25
A4	A4	founder_22bp_ins	nicotine	4	30	22
A4	A4	founder_22bp_ins	nicotine	5	30	25
A4	A4	founder_22bp_ins	nicotine	6	30	24
A4	A4	founder_22bp_ins	nicotine	7	30	26
A4	A4	founder_22bp_ins	nicotine	8	30	25
A4_Ugt86Dd_wt	1F1F	crispr_control_22bp_ins	control	1	30	27
A4_Ugt86Dd_wt	1F1F	crispr_control_22bp_ins	control	2	30	24
A4_Ugt86Dd_wt	1F1F	crispr_control_22bp_ins	control	3	30	24
A4_Ugt86Dd_wt	1F1F	crispr_control_22bp_ins	control	4	30	29
A4_Ugt86Dd_wt	1F1F	crispr_control_22bp_ins	nicotine	1	30	23
A4_Ugt86Dd_wt	1F1F	crispr_control_22bp_ins	nicotine	2	30	27
A4_Ugt86Dd_wt	1F1F	crispr_control_22bp_ins	nicotine	3	30	27
A4_Ugt86Dd_wt	1F1F	crispr_control_22bp_ins	nicotine	4	30	21
A4_Ugt86Dd_wt	1F1F	crispr_control_22bp_ins	nicotine	5	30	24
A4_Ugt86Dd_wt	1F1F	crispr_control_22bp_ins	nicotine	6	30	21
A4_Ugt86Dd_wt	1F1F	crispr_control_22bp_ins	nicotine	7	30	23
A4_Ugt86Dd_wt	1F1F	crispr_control_22bp_ins	nicotine	8	30	26
A4_Ugt86Dd_Del1	3F4F	crispr_mutant_1bp_del	control	1	30	27
A4_Ugt86Dd_Del1	3F4F	crispr_mutant_1bp_del	control	2	30	29
A4_Ugt86Dd_Del1	3F4F	crispr_mutant_1bp_del	control	3	30	26
A4_Ugt86Dd_Del1	3F4F	crispr_mutant_1bp_del	control	4	30	21
A4_Ugt86Dd_Del1	3F4F	crispr_mutant_1bp_del	nicotine	1	30	22
A4_Ugt86Dd_Del1	3F4F	crispr_mutant_1bp_del	nicotine	2	30	19
A4_Ugt86Dd_Del1	3F4F	crispr_mutant_1bp_del	nicotine	3	30	26
A4_Ugt86Dd_Del1	3F4F	crispr_mutant_1bp_del	nicotine	4	30	20
A4_Ugt86Dd_Del1	3F4F	crispr_mutant_1bp_del	nicotine	5	30	23
A4_Ugt86Dd_Del1	3F4F	crispr_mutant_1bp_del	nicotine	6	30	24
A4_Ugt86Dd_Del1	3F4F	crispr_mutant_1bp_del	nicotine	7	30	17
A4_Ugt86Dd_Del1	3F4F	crispr_mutant_1bp_del	nicotine	8	30	19
A4_Ugt86Dd_Del11	13M2M	crispr_mutant_11bp_del	control	1	30	27
A4_Ugt86Dd_Del11	13M2M	crispr_mutant_11bp_del	control	2	30	28
A4_Ugt86Dd_Del11	13M2M	crispr_mutant_11bp_del	control	3	30	27
A4_Ugt86Dd_Del11	13M2M	crispr_mutant_11bp_del	control	4	30	23
A4_Ugt86Dd_Del11	13M2M	crispr_mutant_11bp_del	nicotine	1	30	20
A4_Ugt86Dd_Del11	13M2M	crispr_mutant_11bp_del	nicotine	2	30	15
A4_Ugt86Dd_Del11	13M2M	crispr_mutant_11bp_del	nicotine	3	30	18
A4_Ugt86Dd_Del11	13M2M	crispr_mutant_11bp_del	nicotine	4	30	20
A4_Ugt86Dd_Del11	13M2M	crispr_mutant_11bp_del	nicotine	5	30	24
A4_Ugt86Dd_Del11	13M2M	crispr_mutant_11bp_del	nicotine	6	30	18
A4_Ugt86Dd_Del11	13M2M	crispr_mutant_11bp_del	nicotine	7	30	19
A4_Ugt86Dd_Del11	13M2M	crispr_mutant_11bp_del	nicotine	8	30	16
A4_Ugt86Dd_Del22_13H	13H	crispr_mutant_22bp_del	control	1	30	26
A4_Ugt86Dd_Del22_13H	13H	crispr_mutant_22bp_del	control	2	30	24
A4_Ugt86Dd_Del22_13H	13H	crispr_mutant_22bp_del	control	3	30	25
A4_Ugt86Dd_Del22_13H	13H	crispr_mutant_22bp_del	control	4	30	26
A4_Ugt86Dd_Del22_13H	13H	crispr_mutant_22bp_del	nicotine	1	30	15
A4_Ugt86Dd_Del22_13H	13H	crispr_mutant_22bp_del	nicotine	2	30	18
A4_Ugt86Dd_Del22_13H	13H	crispr_mutant_22bp_del	nicotine	3	30	21
A4_Ugt86Dd_Del22_13H	13H	crispr_mutant_22bp_del	nicotine	4	30	12
A4_Ugt86Dd_Del22_13H	13H	crispr_mutant_22bp_del	nicotine	5	30	19
A4_Ugt86Dd_Del22_13H	13H	crispr_mutant_22bp_del	nicotine	6	30	19
A4_Ugt86Dd_Del22_13H	13H	crispr_mutant_22bp_del	nicotine	7	30	22
A4_Ugt86Dd_Del22_13H	13H	crispr_mutant_22bp_del	nicotine	8	30	20
A4_Ugt86Dd_Del22_17B	17B	crispr_mutant_22bp_del	control	1	30	25
A4_Ugt86Dd_Del22_17B	17B	crispr_mutant_22bp_del	control	2	30	22
A4_Ugt86Dd_Del22_17B	17B	crispr_mutant_22bp_del	control	3	30	26
A4_Ugt86Dd_Del22_17B	17B	crispr_mutant_22bp_del	control	4	30	24
A4_Ugt86Dd_Del22_17B	17B	crispr_mutant_22bp_del	nicotine	1	30	17
A4_Ugt86Dd_Del22_17B	17B	crispr_mutant_22bp_del	nicotine	2	30	15
A4_Ugt86Dd_Del22_17B	17B	crispr_mutant_22bp_del	nicotine	3	30	18
A4_Ugt86Dd_Del22_17B	17B	crispr_mutant_22bp_del	nicotine	4	30	18
A4_Ugt86Dd_Del22_17B	17B	crispr_mutant_22bp_del	nicotine	5	30	21
A4_Ugt86Dd_Del22_17B	17B	crispr_mutant_22bp_del	nicotine	6	30	21
A4_Ugt86Dd_Del22_17B	17B	crispr_mutant_22bp_del	nicotine	7	30	16
A4_Ugt86Dd_Del22_17B	17B	crispr_mutant_22bp_del	nicotine	8	30	24
A4_Ugt86Dd_Del22_23C	23C	crispr_mutant_22bp_del	control	1	30	26
A4_Ugt86Dd_Del22_23C	23C	crispr_mutant_22bp_del	control	2	30	28
A4_Ugt86Dd_Del22_23C	23C	crispr_mutant_22bp_del	control	3	30	29
A4_Ugt86Dd_Del22_23C	23C	crispr_mutant_22bp_del	control	4	30	27
A4_Ugt86Dd_Del22_23C	23C	crispr_mutant_22bp_del	nicotine	1	30	18
A4_Ugt86Dd_Del22_23C	23C	crispr_mutant_22bp_del	nicotine	2	30	20
A4_Ugt86Dd_Del22_23C	23C	crispr_mutant_22bp_del	nicotine	3	30	22
A4_Ugt86Dd_Del22_23C	23C	crispr_mutant_22bp_del	nicotine	4	30	19
A4_Ugt86Dd_Del22_23C	23C	crispr_mutant_22bp_del	nicotine	5	30	26
A4_Ugt86Dd_Del22_23C	23C	crispr_mutant_22bp_del	nicotine	6	30	17
A4_Ugt86Dd_Del22_23C	23C	crispr_mutant_22bp_del	nicotine	7	30	23
A4_Ugt86Dd_Del22_23C	23C	crispr_mutant_22bp_del	nicotine	8	30	20
A4_Ugt86Dd_Del22_26I	26I	crispr_mutant_22bp_del	control	1	30	23
A4_Ugt86Dd_Del22_26I	26I	crispr_mutant_22bp_del	control	2	30	23
A4_Ugt86Dd_Del22_26I	26I	crispr_mutant_22bp_del	control	3	30	21
A4_Ugt86Dd_Del22_26I	26I	crispr_mutant_22bp_del	control	4	30	27
A4_Ugt86Dd_Del22_26I	26I	crispr_mutant_22bp_del	nicotine	1	30	25
A4_Ugt86Dd_Del22_26I	26I	crispr_mutant_22bp_del	nicotine	2	30	14
A4_Ugt86Dd_Del22_26I	26I	crispr_mutant_22bp_del	nicotine	3	30	19
A4_Ugt86Dd_Del22_26I	26I	crispr_mutant_22bp_del	nicotine	4	30	21
A4_Ugt86Dd_Del22_26I	26I	crispr_mutant_22bp_del	nicotine	5	30	19
A4_Ugt86Dd_Del22_26I	26I	crispr_mutant_22bp_del	nicotine	6	30	9
A4_Ugt86Dd_Del22_26I	26I	crispr_mutant_22bp_del	nicotine	7	30	12
A4_Ugt86Dd_Del22_26I	26I	crispr_mutant_22bp_del	nicotine	8	30	16
A3	A3	founder_22bp_del	control	1	30	21
A3	A3	founder_22bp_del	control	2	30	23
A3	A3	founder_22bp_del	control	3	30	26
A3	A3	founder_22bp_del	control	4	30	25
A3	A3	founder_22bp_del	nicotine	1	30	0
A3	A3	founder_22bp_del	nicotine	2	30	0
A3	A3	founder_22bp_del	nicotine	3	30	0
A3	A3	founder_22bp_del	nicotine	4	30	0
A3	A3	founder_22bp_del	nicotine	5	30	0
A3	A3	founder_22bp_del	nicotine	6	30	0
A3	A3	founder_22bp_del	nicotine	7	30	0
A3	A3	founder_22bp_del	nicotine	8	30	0
