# Supplementary material for: A naturally-occurring 22-bp coding deletion in Ugt86Dd reduces nicotine resistance in Drosophila melanogaster
Source: BMC Res Notes. 2020 Mar 30;13:188. doi: 10.1186/s13104-020-05035-z (PMC7106894; doi:10.1186/s13104-020-05035-z)
Supplement: Supplementary file 2 — Additional file 2. Raw data from the embryo nicotine resistance assay. The “strain_id” column gives the name of the strain as used in the main text, and the “brief_lab_id” column gives a Macdonald lab identifier of each strain. The “replicate_vial” column gives a number encoding each within-strain/within-treatment replicate assay vial. The “media_treatment” column states whether the strain was assayed on control, no-nicotine media, or on nicotine-supplemented media. The “number_eggs” column defines the number of eggs used to seed each vial. Finally, the series of columns beginning with “number_emerged_adults_day” defines the number of adults that emerged on a particular day (9, 10, 11, 12, 13, 15) following egg collection. [file 13104_2020_5035_MOESM2_ESM.txt]

strain_id	brief_lab_id	replicate_vial	media_treatment	number_eggs	number_emerged_adults_day9	number_emerged_adults_day10	number_emerged_adults_day11	number_emerged_adults_day12	number_emerged_adults_day13	number_emerged_adults_day15
A4	A4	1	control	30	23	1	0	1	0	0
A4	A4	2	control	30	16	3	0	0	1	0
A4	A4	3	control	30	17	7	0	0	0	0
A4	A4	4	control	30	21	5	0	0	0	0
A4	A4	5	control	30	20	2	0	0	0	0
A4	A4	6	control	30	22	1	0	0	0	0
A4	A4	7	control	30	14	5	0	0	0	0
A4	A4	8	control	30	24	0	0	0	0	0
A4	A4	9	control	30	15	5	0	0	1	0
A4	A4	10	control	30	16	7	0	0	0	0
A4	A4	1	nicotine	30	15	7	0	0	0	0
A4	A4	2	nicotine	30	12	9	0	0	0	0
A4	A4	3	nicotine	30	10	9	1	0	1	0
A4	A4	4	nicotine	30	13	6	1	0	0	0
A4	A4	5	nicotine	30	16	7	0	0	0	0
A4	A4	6	nicotine	30	14	8	1	0	0	0
A4	A4	7	nicotine	30	12	5	2	0	0	0
A4	A4	8	nicotine	30	16	5	1	0	0	0
A4	A4	9	nicotine	30	13	8	0	1	0	0
A4	A4	10	nicotine	30	11	10	0	1	0	0
A4_Ugt86Dd_wt	1F1F	1	control	30	23	3	0	0	0	0
A4_Ugt86Dd_wt	1F1F	2	control	30	19	1	0	0	0	0
A4_Ugt86Dd_wt	1F1F	3	control	30	20	3	1	0	1	1
A4_Ugt86Dd_wt	1F1F	4	control	30	16	6	0	0	0	0
A4_Ugt86Dd_wt	1F1F	5	control	30	21	6	0	0	0	0
A4_Ugt86Dd_wt	1F1F	6	control	30	18	3	1	0	0	0
A4_Ugt86Dd_wt	1F1F	7	control	30	15	8	0	0	0	0
A4_Ugt86Dd_wt	1F1F	8	control	30	19	5	1	0	0	0
A4_Ugt86Dd_wt	1F1F	9	control	30	16	1	0	0	0	0
A4_Ugt86Dd_wt	1F1F	10	control	30	18	4	0	0	1	0
A4_Ugt86Dd_wt	1F1F	1	nicotine	30	12	12	1	0	0	0
A4_Ugt86Dd_wt	1F1F	2	nicotine	30	15	7	0	0	0	0
A4_Ugt86Dd_wt	1F1F	3	nicotine	30	22	3	2	0	0	0
A4_Ugt86Dd_wt	1F1F	4	nicotine	30	14	10	0	0	0	0
A4_Ugt86Dd_wt	1F1F	5	nicotine	30	8	16	0	0	0	0
A4_Ugt86Dd_wt	1F1F	6	nicotine	30	11	15	0	0	0	0
A4_Ugt86Dd_wt	1F1F	7	nicotine	30	19	6	0	0	0	0
A4_Ugt86Dd_wt	1F1F	8	nicotine	30	10	14	2	0	0	0
A4_Ugt86Dd_wt	1F1F	9	nicotine	30	13	12	0	0	0	1
A4_Ugt86Dd_wt	1F1F	10	nicotine	30	12	11	1	0	0	1
A4_Ugt86Dd_Del1	3F4F	1	control	30	22	4	0	0	0	0
A4_Ugt86Dd_Del1	3F4F	2	control	30	14	1	0	0	1	1
A4_Ugt86Dd_Del1	3F4F	3	control	30	13	2	0	0	0	0
A4_Ugt86Dd_Del1	3F4F	4	control	30	21	1	0	0	0	0
A4_Ugt86Dd_Del1	3F4F	5	control	30	16	3	0	0	0	0
A4_Ugt86Dd_Del1	3F4F	6	control	30	16	4	0	0	0	1
A4_Ugt86Dd_Del1	3F4F	7	control	30	23	1	0	0	0	0
A4_Ugt86Dd_Del1	3F4F	8	control	30	17	1	0	0	0	1
A4_Ugt86Dd_Del1	3F4F	9	control	30	17	1	0	0	1	0
A4_Ugt86Dd_Del1	3F4F	10	control	30	13	4	1	0	0	2
A4_Ugt86Dd_Del1	3F4F	1	nicotine	30	0	8	6	0	0	0
A4_Ugt86Dd_Del1	3F4F	2	nicotine	30	0	10	6	0	1	0
A4_Ugt86Dd_Del1	3F4F	3	nicotine	30	0	10	6	1	0	0
A4_Ugt86Dd_Del1	3F4F	4	nicotine	30	1	8	3	0	0	0
A4_Ugt86Dd_Del1	3F4F	5	nicotine	30	0	11	4	3	0	0
A4_Ugt86Dd_Del1	3F4F	6	nicotine	30	0	8	3	0	0	0
A4_Ugt86Dd_Del1	3F4F	7	nicotine	30	0	10	7	4	0	0
A4_Ugt86Dd_Del1	3F4F	8	nicotine	30	0	8	5	0	3	0
A4_Ugt86Dd_Del1	3F4F	9	nicotine	30	0	9	8	0	0	0
A4_Ugt86Dd_Del1	3F4F	10	nicotine	30	0	7	4	6	0	0
A4_Ugt86Dd_Del11	13M2M	1	control	30	16	2	0	1	0	0
A4_Ugt86Dd_Del11	13M2M	2	control	30	14	7	0	0	0	0
A4_Ugt86Dd_Del11	13M2M	3	control	30	20	2	0	0	0	0
A4_Ugt86Dd_Del11	13M2M	4	control	30	13	0	0	0	0	0
A4_Ugt86Dd_Del11	13M2M	5	control	30	12	2	1	0	0	1
A4_Ugt86Dd_Del11	13M2M	6	control	30	17	2	0	0	1	0
A4_Ugt86Dd_Del11	13M2M	7	control	30	16	4	0	0	0	0
A4_Ugt86Dd_Del11	13M2M	8	control	30	11	7	0	0	0	0
A4_Ugt86Dd_Del11	13M2M	9	control	30	7	6	0	0	0	1
A4_Ugt86Dd_Del11	13M2M	10	control	30	16	6	0	0	0	0
A4_Ugt86Dd_Del11	13M2M	1	nicotine	30	2	12	3	2	0	0
A4_Ugt86Dd_Del11	13M2M	2	nicotine	30	1	13	5	0	0	0
A4_Ugt86Dd_Del11	13M2M	3	nicotine	30	0	12	5	2	0	0
A4_Ugt86Dd_Del11	13M2M	4	nicotine	30	1	15	4	0	0	0
A4_Ugt86Dd_Del11	13M2M	5	nicotine	30	1	12	0	1	0	0
A4_Ugt86Dd_Del11	13M2M	6	nicotine	30	2	7	1	1	0	1
A4_Ugt86Dd_Del11	13M2M	7	nicotine	30	1	6	7	2	0	0
A4_Ugt86Dd_Del11	13M2M	8	nicotine	30	2	14	5	0	0	0
A4_Ugt86Dd_Del11	13M2M	9	nicotine	30	0	14	4	0	0	0
A4_Ugt86Dd_Del11	13M2M	10	nicotine	30	0	12	5	0	0	0
A4_Ugt86Dd_Del22_13H	13H	1	control	30	19	0	1	0	0	0
A4_Ugt86Dd_Del22_13H	13H	2	control	30	19	1	1	0	0	0
A4_Ugt86Dd_Del22_13H	13H	3	control	30	16	3	1	0	0	0
A4_Ugt86Dd_Del22_13H	13H	4	control	30	17	1	1	0	0	0
A4_Ugt86Dd_Del22_13H	13H	5	control	30	19	3	0	0	0	2
A4_Ugt86Dd_Del22_13H	13H	6	control	30	21	0	0	0	1	0
A4_Ugt86Dd_Del22_13H	13H	7	control	30	16	0	0	0	0	0
A4_Ugt86Dd_Del22_13H	13H	8	control	30	19	0	0	0	0	0
A4_Ugt86Dd_Del22_13H	13H	9	control	30	21	1	0	0	0	0
A4_Ugt86Dd_Del22_13H	13H	10	control	30	23	1	0	0	0	0
A4_Ugt86Dd_Del22_13H	13H	1	nicotine	30	2	5	3	0	0	1
A4_Ugt86Dd_Del22_13H	13H	2	nicotine	30	1	10	6	0	1	0
A4_Ugt86Dd_Del22_13H	13H	3	nicotine	30	0	10	6	0	0	0
A4_Ugt86Dd_Del22_13H	13H	4	nicotine	30	0	11	3	0	0	0
A4_Ugt86Dd_Del22_13H	13H	5	nicotine	30	0	13	6	0	0	0
A4_Ugt86Dd_Del22_13H	13H	6	nicotine	30	0	13	6	0	0	0
A4_Ugt86Dd_Del22_13H	13H	7	nicotine	30	0	10	5	1	0	0
A4_Ugt86Dd_Del22_13H	13H	8	nicotine	30	0	13	3	2	1	0
A4_Ugt86Dd_Del22_13H	13H	9	nicotine	30	1	10	2	1	0	0
A4_Ugt86Dd_Del22_13H	13H	10	nicotine	30	0	8	3	2	1	0
A4_Ugt86Dd_Del22_17B	17B	1	control	30	12	2	0	0	0	0
A4_Ugt86Dd_Del22_17B	17B	2	control	30	17	3	0	0	0	0
A4_Ugt86Dd_Del22_17B	17B	3	control	30	13	6	0	0	0	0
A4_Ugt86Dd_Del22_17B	17B	4	control	30	16	0	0	0	0	0
A4_Ugt86Dd_Del22_17B	17B	5	control	30	16	6	0	0	1	0
A4_Ugt86Dd_Del22_17B	17B	6	control	30	17	2	0	0	0	0
A4_Ugt86Dd_Del22_17B	17B	7	control	30	13	1	0	0	0	0
A4_Ugt86Dd_Del22_17B	17B	8	control	30	9	2	0	0	0	0
A4_Ugt86Dd_Del22_17B	17B	9	control	30	17	3	1	0	0	0
A4_Ugt86Dd_Del22_17B	17B	10	control	30	22	2	1	0	0	0
A4_Ugt86Dd_Del22_17B	17B	1	nicotine	30	0	6	6	0	0	0
A4_Ugt86Dd_Del22_17B	17B	2	nicotine	30	2	8	3	0	0	0
A4_Ugt86Dd_Del22_17B	17B	3	nicotine	30	1	6	6	4	1	0
A4_Ugt86Dd_Del22_17B	17B	4	nicotine	30	0	6	2	0	0	0
A4_Ugt86Dd_Del22_17B	17B	5	nicotine	30	0	1	6	3	0	0
A4_Ugt86Dd_Del22_17B	17B	6	nicotine	30	0	11	5	1	0	0
A4_Ugt86Dd_Del22_17B	17B	7	nicotine	30	0	7	4	2	0	0
A4_Ugt86Dd_Del22_17B	17B	8	nicotine	30	0	4	6	2	0	0
A4_Ugt86Dd_Del22_17B	17B	9	nicotine	30	0	7	6	1	0	0
A4_Ugt86Dd_Del22_17B	17B	10	nicotine	30	0	8	5	2	0	0
A4_Ugt86Dd_Del22_23C	23C	1	control	30	14	6	0	0	1	0
A4_Ugt86Dd_Del22_23C	23C	2	control	30	13	3	0	0	0	0
A4_Ugt86Dd_Del22_23C	23C	3	control	30	13	2	1	0	0	0
A4_Ugt86Dd_Del22_23C	23C	4	control	30	17	1	0	0	0	0
A4_Ugt86Dd_Del22_23C	23C	5	control	30	21	0	1	0	0	0
A4_Ugt86Dd_Del22_23C	23C	6	control	30	15	0	0	0	0	0
A4_Ugt86Dd_Del22_23C	23C	7	control	30	7	0	0	0	0	0
A4_Ugt86Dd_Del22_23C	23C	8	control	30	10	2	1	0	0	0
A4_Ugt86Dd_Del22_23C	23C	9	control	30	15	1	1	0	0	0
A4_Ugt86Dd_Del22_23C	23C	10	control	30	18	3	0	1	0	0
A4_Ugt86Dd_Del22_23C	23C	1	nicotine	30	0	3	3	4	0	0
A4_Ugt86Dd_Del22_23C	23C	2	nicotine	30	1	9	4	1	0	0
A4_Ugt86Dd_Del22_23C	23C	3	nicotine	30	0	7	7	3	0	0
A4_Ugt86Dd_Del22_23C	23C	4	nicotine	30	0	9	3	4	1	0
A4_Ugt86Dd_Del22_23C	23C	5	nicotine	30	0	4	4	2	0	0
A4_Ugt86Dd_Del22_23C	23C	6	nicotine	30	1	10	4	0	0	0
A4_Ugt86Dd_Del22_23C	23C	7	nicotine	30	0	4	4	0	0	1
A4_Ugt86Dd_Del22_23C	23C	8	nicotine	30	0	6	6	4	2	0
A4_Ugt86Dd_Del22_23C	23C	9	nicotine	30	1	7	3	2	0	0
A4_Ugt86Dd_Del22_23C	23C	10	nicotine	30	1	6	3	1	0	0
A4_Ugt86Dd_Del22_26I	26I	1	control	30	19	2	0	1	0	0
A4_Ugt86Dd_Del22_26I	26I	2	control	30	8	3	0	1	0	0
A4_Ugt86Dd_Del22_26I	26I	3	control	30	10	5	0	1	0	2
A4_Ugt86Dd_Del22_26I	26I	4	control	30	10	9	0	0	0	0
A4_Ugt86Dd_Del22_26I	26I	5	control	30	11	7	0	0	0	2
A4_Ugt86Dd_Del22_26I	26I	6	control	30	9	8	0	0	0	0
A4_Ugt86Dd_Del22_26I	26I	7	control	30	15	1	1	0	0	0
A4_Ugt86Dd_Del22_26I	26I	8	control	30	15	0	1	0	0	0
A4_Ugt86Dd_Del22_26I	26I	9	control	30	14	5	2	0	0	0
A4_Ugt86Dd_Del22_26I	26I	10	control	30	13	6	1	0	0	1
A4_Ugt86Dd_Del22_26I	26I	1	nicotine	30	0	4	10	1	1	0
A4_Ugt86Dd_Del22_26I	26I	2	nicotine	30	0	3	12	1	0	0
A4_Ugt86Dd_Del22_26I	26I	3	nicotine	30	0	4	2	4	1	1
A4_Ugt86Dd_Del22_26I	26I	4	nicotine	30	0	1	8	3	1	0
A4_Ugt86Dd_Del22_26I	26I	5	nicotine	30	0	3	5	3	0	2
A4_Ugt86Dd_Del22_26I	26I	6	nicotine	30	0	6	6	3	0	0
A4_Ugt86Dd_Del22_26I	26I	7	nicotine	30	0	5	3	2	0	1
A4_Ugt86Dd_Del22_26I	26I	8	nicotine	30	0	2	6	4	1	0
A4_Ugt86Dd_Del22_26I	26I	9	nicotine	30	1	3	9	3	0	0
A4_Ugt86Dd_Del22_26I	26I	10	nicotine	30	0	2	9	4	1	0
A3	A3	1	control	30	10	1	0	1	0	0
A3	A3	2	control	30	8	1	1	0	0	0
A3	A3	3	control	30	12	0	1	0	0	0
A3	A3	4	control	30	13	1	0	0	0	0
A3	A3	5	control	30	12	1	0	0	0	0
A3	A3	6	control	30	14	1	0	0	0	0
A3	A3	7	control	30	10	0	0	0	0	0
A3	A3	8	control	30	7	1	0	0	0	0
A3	A3	9	control	30	10	1	0	0	0	0
A3	A3	10	control	30	6	6	0	0	0	0
A3	A3	1	nicotine	30	0	0	0	0	0	0
A3	A3	2	nicotine	30	0	0	0	0	0	0
A3	A3	3	nicotine	30	0	0	0	0	0	0
A3	A3	4	nicotine	30	0	0	0	0	0	0
A3	A3	5	nicotine	30	0	0	0	0	0	0
A3	A3	6	nicotine	30	0	0	0	0	0	0
A3	A3	7	nicotine	30	0	0	0	0	1	0
A3	A3	8	nicotine	30	0	0	0	0	1	0
A3	A3	9	nicotine	30	0	0	0	1	1	1
A3	A3	10	nicotine	30	0	0	0	1	0	0
