# Supplementary material for: A naturally-occurring 22-bp coding deletion in Ugt86Dd reduces nicotine resistance in Drosophila melanogaster
Source: BMC Res Notes. 2020 Mar 30;13:188. doi: 10.1186/s13104-020-05035-z (PMC7106894; doi:10.1186/s13104-020-05035-z)
Supplement: Supplementary file 3 — Additional file 3. Contains R scripts allowing the results, including Fig. 2, from the manuscript to be recapitulated. [file 13104_2020_5035_MOESM3_ESM.txt]

# Stuart Macdonald
# sjmac@ku.edu


##########################################################################################
# DEFINE files / READ IN data
##########################################################################################

# USERS WILL NEED TO RE-DEFINE THE BELOW DIRECTORY TO WHEREVER
# "Additional File 1.txt" and "Additional File 2.txt" HAVE
# BEEN STORED

# DEFINE directory
#dirNic <- "/Users/sjmac/Desktop/NicotineCRISPR/"

# READ in data files
datLARVAE <- read.table(paste(dirNic,"Additional File 1.txt",sep=""),header=T)
datEGGS <- read.table(paste(dirNic,"Additional File 2.txt",sep=""),header=T)


##########################################################################################
# LARVAE
##########################################################################################


#####################################
# GET fractions of animals emerging #
#####################################

# GET fraction of adults emerging per-replicate-vial 
frac_adults <- datLARVAE[,"number_emerged_adults"]/datLARVAE[,"number_first_instar_larvae"]

# SET vector of strain/treatment combinations
# EXTRACT unique set 
strain_trt <- paste(datLARVAE[,"strain_id"],"_",datLARVAE[,"media_treatment"],sep="")
unique_strain_trt <- unique(strain_trt)

# EXTRACT fraction per strain/treatment combo
unique_strain_trt_dat <- lapply(unique_strain_trt,function(XXX)
	frac_adults[match(strain_trt,XXX,nomatch=0)!=0])

# SUMMARIZE and TABULATE
unique_strain_trt_means <- unlist(lapply(unique_strain_trt_dat,function(XXX) mean(XXX)))
unique_strain_trt_SDs <- unlist(lapply(unique_strain_trt_dat,function(XXX) sd(XXX)))
unique_strain_trt_summary <- cbind(unique_strain_trt_means,unique_strain_trt_SDs)
rownames(unique_strain_trt_summary) <- unique_strain_trt


#			> unique_strain_trt_summary
#			                              unique_strain_trt_means unique_strain_trt_SDs
#			A4_control                                  0.8250000            0.12874034
#			A4_nicotine                                 0.8333333            0.05634362
#			A4_Ugt86Dd_wt_control                       0.8666667            0.08164966
#			A4_Ugt86Dd_wt_nicotine                      0.8000000            0.08164966
#			A4_Ugt86Dd_Del1_control                     0.8583333            0.11344765
#			A4_Ugt86Dd_Del1_nicotine                    0.7083333            0.10039604
#			A4_Ugt86Dd_Del11_control                    0.8750000            0.07391186
#			A4_Ugt86Dd_Del11_nicotine                   0.6250000            0.09215239
#			A4_Ugt86Dd_Del22_13H_control                0.8416667            0.03191424
#			A4_Ugt86Dd_Del22_13H_nicotine               0.6083333            0.10947204
#			A4_Ugt86Dd_Del22_17B_control                0.8083333            0.05692750
#			A4_Ugt86Dd_Del22_17B_nicotine               0.6250000            0.10039604
#			A4_Ugt86Dd_Del22_23C_control                0.9166667            0.04303315
#			A4_Ugt86Dd_Del22_23C_nicotine               0.6875000            0.09748830
#			A4_Ugt86Dd_Del22_26I_control                0.7833333            0.08388705
#			A4_Ugt86Dd_Del22_26I_nicotine               0.5625000            0.17222862
#			A3_control                                  0.7916667            0.07391186
#			A3_nicotine                                 0.0000000            0.00000000


# DETAIL the difference within each genotype between treatments

unique_strain_trt_summary["A4_nicotine",1]-unique_strain_trt_summary["A4_control",1]
unique_strain_trt_summary["A4_Ugt86Dd_wt_nicotine",1]-unique_strain_trt_summary["A4_Ugt86Dd_wt_control",1]
unique_strain_trt_summary["A4_Ugt86Dd_Del1_nicotine",1]-unique_strain_trt_summary["A4_Ugt86Dd_Del1_control",1]
unique_strain_trt_summary["A4_Ugt86Dd_Del11_nicotine",1]-unique_strain_trt_summary["A4_Ugt86Dd_Del11_control",1]
unique_strain_trt_summary["A4_Ugt86Dd_Del22_13H_nicotine",1]-unique_strain_trt_summary["A4_Ugt86Dd_Del22_13H_control",1]
unique_strain_trt_summary["A4_Ugt86Dd_Del22_17B_nicotine",1]-unique_strain_trt_summary["A4_Ugt86Dd_Del22_17B_control",1]
unique_strain_trt_summary["A4_Ugt86Dd_Del22_23C_nicotine",1]-unique_strain_trt_summary["A4_Ugt86Dd_Del22_23C_control",1]
unique_strain_trt_summary["A4_Ugt86Dd_Del22_26I_nicotine",1]-unique_strain_trt_summary["A4_Ugt86Dd_Del22_26I_control",1]
unique_strain_trt_summary["A3_nicotine",1]-unique_strain_trt_summary["A3_control",1]


#			> unique_strain_trt_summary["A4_nicotine",1]-unique_strain_trt_summary["A4_control",1]
#			[1] 0.008333333
#			> unique_strain_trt_summary["A4_Ugt86Dd_wt_nicotine",1]-unique_strain_trt_summary["A4_Ugt86Dd_wt_control",1]
#			[1] -0.06666667
#			> unique_strain_trt_summary["A4_Ugt86Dd_Del1_nicotine",1]-unique_strain_trt_summary["A4_Ugt86Dd_Del1_control",1]
#			[1] -0.15
#			> unique_strain_trt_summary["A4_Ugt86Dd_Del11_nicotine",1]-unique_strain_trt_summary["A4_Ugt86Dd_Del11_control",1]
#			[1] -0.25
#			> unique_strain_trt_summary["A4_Ugt86Dd_Del22_13H_nicotine",1]-unique_strain_trt_summary["A4_Ugt86Dd_Del22_13H_control",1]
#			[1] -0.2333333
#			> unique_strain_trt_summary["A4_Ugt86Dd_Del22_17B_nicotine",1]-unique_strain_trt_summary["A4_Ugt86Dd_Del22_17B_control",1]
#			[1] -0.1833333
#			> unique_strain_trt_summary["A4_Ugt86Dd_Del22_23C_nicotine",1]-unique_strain_trt_summary["A4_Ugt86Dd_Del22_23C_control",1]
#			[1] -0.2291667
#			> unique_strain_trt_summary["A4_Ugt86Dd_Del22_26I_nicotine",1]-unique_strain_trt_summary["A4_Ugt86Dd_Del22_26I_control",1]
#			[1] -0.2208333
#			> unique_strain_trt_summary["A3_nicotine",1]-unique_strain_trt_summary["A3_control",1]
#			[1] -0.7916667
#			
#			A4 / A4_Ugt86Dd_wt essentially the same across treatments
#			A3 has a much lower N mean
#			Both 1-bp and 11-bp deletions have lower N mean
#			All four 22-bp deletions have much lower N means


# EXECUTE t-tests

t.test(frac_adults[strain_trt=="A4_nicotine"],frac_adults[strain_trt=="A4_control"])$p.value
t.test(frac_adults[strain_trt=="A4_Ugt86Dd_wt_nicotine"],frac_adults[strain_trt=="A4_Ugt86Dd_wt_control"])$p.value
t.test(frac_adults[strain_trt=="A4_Ugt86Dd_Del1_nicotine"],frac_adults[strain_trt=="A4_Ugt86Dd_Del1_control"])$p.value
t.test(frac_adults[strain_trt=="A4_Ugt86Dd_Del11_nicotine"],frac_adults[strain_trt=="A4_Ugt86Dd_Del11_control"])$p.value
t.test(frac_adults[strain_trt=="A4_Ugt86Dd_Del22_13H_nicotine"],frac_adults[strain_trt=="A4_Ugt86Dd_Del22_13H_control"])$p.value
t.test(frac_adults[strain_trt=="A4_Ugt86Dd_Del22_17B_nicotine"],frac_adults[strain_trt=="A4_Ugt86Dd_Del22_17B_control"])$p.value
t.test(frac_adults[strain_trt=="A4_Ugt86Dd_Del22_23C_nicotine"],frac_adults[strain_trt=="A4_Ugt86Dd_Del22_23C_control"])$p.value
t.test(frac_adults[strain_trt=="A4_Ugt86Dd_Del22_26I_nicotine"],frac_adults[strain_trt=="A4_Ugt86Dd_Del22_26I_control"])$p.value
t.test(frac_adults[strain_trt=="A3_nicotine"],frac_adults[strain_trt=="A3_control"])$p.value


#			> t.test(frac_adults[strain_trt=="A4_nicotine"],frac_adults[strain_trt=="A4_control"])$p.value
#			[1] 0.908187
#			> t.test(frac_adults[strain_trt=="A4_Ugt86Dd_wt_nicotine"],frac_adults[strain_trt=="A4_Ugt86Dd_wt_control"])$p.value
#			[1] 0.2300769
#			> t.test(frac_adults[strain_trt=="A4_Ugt86Dd_Del1_nicotine"],frac_adults[strain_trt=="A4_Ugt86Dd_Del1_control"])$p.value
#			[1] 0.07064456
#			> t.test(frac_adults[strain_trt=="A4_Ugt86Dd_Del11_nicotine"],frac_adults[strain_trt=="A4_Ugt86Dd_Del11_control"])$p.value
#			[1] 0.001155985
#			> t.test(frac_adults[strain_trt=="A4_Ugt86Dd_Del22_13H_nicotine"],frac_adults[strain_trt=="A4_Ugt86Dd_Del22_13H_control"])$p.value
#			[1] 0.000349042
#			> t.test(frac_adults[strain_trt=="A4_Ugt86Dd_Del22_17B_nicotine"],frac_adults[strain_trt=="A4_Ugt86Dd_Del22_17B_control"])$p.value
#			[1] 0.002598962
#			> t.test(frac_adults[strain_trt=="A4_Ugt86Dd_Del22_23C_nicotine"],frac_adults[strain_trt=="A4_Ugt86Dd_Del22_23C_control"])$p.value
#			[1] 0.0002168561
#			> t.test(frac_adults[strain_trt=="A4_Ugt86Dd_Del22_26I_nicotine"],frac_adults[strain_trt=="A4_Ugt86Dd_Del22_26I_control"])$p.value
#			[1] 0.01368378
#			> t.test(frac_adults[strain_trt=="A3_nicotine"],frac_adults[strain_trt=="A3_control"])$p.value
#			[1] 0.0002225869
#
#			All deletion mutants significant at 5% level except 'A4_Ugt86Dd_Del1'


########
# PLOT #
########

# SET basic plot data
max_n <- 18
pMeans <- unique_strain_trt_means[1:max_n]
pSDs <- unique_strain_trt_SDs[1:max_n]
pLower <- pMeans-pSDs
pUpper <- pMeans+pSDs
pDat <- unique_strain_trt_dat[1:max_n]

# SET plot information
the_y_limit <- c(min(unlist(pDat)),max(unlist(pDat)))
set_whisker <- 0.1

# SET x-axis plot positions
x_axis_pos <- sort(c((1:(max_n/2))-0.18,(1:(max_n/2))+0.18))

# SET plot colors
set_plot_col <- c(rep(c("black","gray35"),2),
	rep(c("red3","firebrick1"),2),
	rep(c("blue4","royalblue2"),5))

# SET plot mean symbols
mean_sym <- rep(c(16,18),(max_n/2))

# SET plot data symbols
dat_sym <- rep(c(8,4),(max_n/2))

# PLOT
pdf(paste(dirNic,"Figure_2_Larvae.pdf",sep=""),width=6.5,height=5.5)
#quartz(width=6.5,height=5.5)
plot(x_axis_pos,pMeans,type="n",ylim=the_y_limit,las=1,ylab="Viability",
	xlab=NA,xaxt="n",yaxt="n")
# AXES
axis(side=2,at=seq(0,1.0,0.1),labels=c("0.0",NA,"0.2",NA,"0.4",NA,"0.6",NA,"0.8",NA,"1.0"),
	cex.axis=1,tick=T,las=1)
axis(side=1,at=x_axis_pos,labels=rep(c("C","N"),(max_n/2)),cex.axis=0.75,tick=F,line=-0.8)
axis(side=1,at=1:(max_n/2),labels=c("A4","wt","Del1","Del11",
	expression("Del22"^"13H"),expression("Del22"^"17B"),
	expression("Del22"^"23C"),expression("Del22"^"26I"),"A3"),cex.axis=1,tick=F,line=0.5,font=1,las=2)
# ADD raw data
for(i in 1:length(pDat)) {
	# COUNT number of datapoints
	num_points <- length(pDat[[i]])
	# GENERATE x-axis positions
	cur_x_axis <- jitter(rep(x_axis_pos[i],num_points),factor=1,amount=0.1)
	# PLOT
	points(cur_x_axis,pDat[[i]],pch=dat_sym[i],col="gray70",cex=0.7)
}
# ADD lines
for(i in 1:length(x_axis_pos)) {
	# ADD vertical line between upper and lower SD
	lines(c(x_axis_pos[i],x_axis_pos[i]),c(pLower[i],pUpper[i]),lwd=3,col=set_plot_col[i])
	# ADD whiskers at upper and lower SD
	lines(c(x_axis_pos[i]-set_whisker,x_axis_pos[i]+set_whisker),c(pUpper[i],pUpper[i]),
		lwd=3,col=set_plot_col[i])
	lines(c(x_axis_pos[i]-set_whisker,x_axis_pos[i]+set_whisker),c(pLower[i],pLower[i]),
		lwd=3,col=set_plot_col[i])
}
# ADD mean points
points(x_axis_pos,pMeans,pch=mean_sym,col=set_plot_col)
graphics.off()


##########################################################################################
# EGGS
##########################################################################################


#########################################################################
# EXAMINE strain/treatment means for total fraction of animals emerging #
#########################################################################

# GET total number/fraction of adults emerging per-replicate-vial
emerged_animal_cols <- 6:11
num_adults <- apply(datEGGS[,emerged_animal_cols],1,function(XXX) sum(XXX))
frac_adults <- num_adults/datEGGS[,"number_eggs"]

# GET 'frac_adults' means/SDs by strain and treatment
strain_trt <- paste(datEGGS[,"strain_id"],datEGGS[,"media_treatment"],sep="_")
unique_strain_trt <- unique(strain_trt)
unique_strain_trt_means <- unlist(lapply(unique_strain_trt,function(XXX)
	mean(frac_adults[match(strain_trt,XXX,nomatch=0)!=0])))
unique_strain_trt_SDs <- unlist(lapply(unique_strain_trt,function(XXX)
	sd(frac_adults[match(strain_trt,XXX,nomatch=0)!=0])))
unique_strain_trt_summary <- cbind(unique_strain_trt_means,unique_strain_trt_SDs)
rownames(unique_strain_trt_summary) <- unique_strain_trt


#			> unique_strain_trt_summary
#			                              unique_strain_trt_means unique_strain_trt_SDs
#			A4_control                                  0.7566667            0.07378648
#			A4_nicotine                                 0.7166667            0.04230985
#			A4_Ugt86Dd_wt_control                       0.7700000            0.10237911
#			A4_Ugt86Dd_wt_nicotine                      0.8333333            0.04714045
#			A4_Ugt86Dd_Del1_control                     0.6733333            0.10749677
#			A4_Ugt86Dd_Del1_nicotine                    0.5333333            0.09813068
#			A4_Ugt86Dd_Del11_control                    0.6166667            0.10686324
#			A4_Ugt86Dd_Del11_nicotine                   0.5833333            0.09329364
#			A4_Ugt86Dd_Del22_13H_control                0.6900000            0.08172522
#			A4_Ugt86Dd_Del22_13H_nicotine               0.5333333            0.09162457
#			A4_Ugt86Dd_Del22_17B_control                0.6066667            0.14639706
#			A4_Ugt86Dd_Del22_17B_nicotine               0.4400000            0.10036969
#			A4_Ugt86Dd_Del22_23C_control                0.5566667            0.15238839
#			A4_Ugt86Dd_Del22_23C_nicotine               0.4500000            0.11138854
#			A4_Ugt86Dd_Del22_26I_control                0.6100000            0.09944289
#			A4_Ugt86Dd_Del22_26I_nicotine               0.4700000            0.06373169
#			A3_control                                  0.3933333            0.06992059
#			A3_nicotine                                 0.0200000            0.03220306


# DETAIL the difference within each genotype between treatments

unique_strain_trt_summary["A4_nicotine",1]-unique_strain_trt_summary["A4_control",1]
unique_strain_trt_summary["A4_Ugt86Dd_wt_nicotine",1]-unique_strain_trt_summary["A4_Ugt86Dd_wt_control",1]
unique_strain_trt_summary["A4_Ugt86Dd_Del1_nicotine",1]-unique_strain_trt_summary["A4_Ugt86Dd_Del1_control",1]
unique_strain_trt_summary["A4_Ugt86Dd_Del11_nicotine",1]-unique_strain_trt_summary["A4_Ugt86Dd_Del11_control",1]
unique_strain_trt_summary["A4_Ugt86Dd_Del22_13H_nicotine",1]-unique_strain_trt_summary["A4_Ugt86Dd_Del22_13H_control",1]
unique_strain_trt_summary["A4_Ugt86Dd_Del22_17B_nicotine",1]-unique_strain_trt_summary["A4_Ugt86Dd_Del22_17B_control",1]
unique_strain_trt_summary["A4_Ugt86Dd_Del22_23C_nicotine",1]-unique_strain_trt_summary["A4_Ugt86Dd_Del22_23C_control",1]
unique_strain_trt_summary["A4_Ugt86Dd_Del22_26I_nicotine",1]-unique_strain_trt_summary["A4_Ugt86Dd_Del22_26I_control",1]
unique_strain_trt_summary["A3_nicotine",1]-unique_strain_trt_summary["A3_control",1]


#			> unique_strain_trt_summary["A4_nicotine",1]-unique_strain_trt_summary["A4_control",1]
#			[1] -0.04
#			> unique_strain_trt_summary["A4_Ugt86Dd_wt_nicotine",1]-unique_strain_trt_summary["A4_Ugt86Dd_wt_control",1]
#			[1] 0.06333333
#			> unique_strain_trt_summary["A4_Ugt86Dd_Del1_nicotine",1]-unique_strain_trt_summary["A4_Ugt86Dd_Del1_control",1]
#			[1] -0.14
#			> unique_strain_trt_summary["A4_Ugt86Dd_Del11_nicotine",1]-unique_strain_trt_summary["A4_Ugt86Dd_Del11_control",1]
#			[1] -0.03333333
#			> unique_strain_trt_summary["A4_Ugt86Dd_Del22_13H_nicotine",1]-unique_strain_trt_summary["A4_Ugt86Dd_Del22_13H_control",1]
#			[1] -0.1566667
#			> unique_strain_trt_summary["A4_Ugt86Dd_Del22_17B_nicotine",1]-unique_strain_trt_summary["A4_Ugt86Dd_Del22_17B_control",1]
#			[1] -0.1666667
#			> unique_strain_trt_summary["A4_Ugt86Dd_Del22_23C_nicotine",1]-unique_strain_trt_summary["A4_Ugt86Dd_Del22_23C_control",1]
#			[1] -0.1066667
#			> unique_strain_trt_summary["A4_Ugt86Dd_Del22_26I_nicotine",1]-unique_strain_trt_summary["A4_Ugt86Dd_Del22_26I_control",1]
#			[1] -0.14
#			> unique_strain_trt_summary["A3_nicotine",1]-unique_strain_trt_summary["A3_control",1]
#			[1] -0.3733333
#			
#			A4 / A4_Ugt86Dd_wt essentially the same across treatments
#			A3 has a much lower N mean
#			1-bp deletion has a much lower N mean, not really 11-bp deletion
#			All four 22-bp deletions have much lower N means


# EXECUTE t-tests

t.test(frac_adults[strain_trt=="A4_nicotine"],frac_adults[strain_trt=="A4_control"])$p.value
t.test(frac_adults[strain_trt=="A4_Ugt86Dd_wt_nicotine"],frac_adults[strain_trt=="A4_Ugt86Dd_wt_control"])$p.value
t.test(frac_adults[strain_trt=="A4_Ugt86Dd_Del1_nicotine"],frac_adults[strain_trt=="A4_Ugt86Dd_Del1_control"])$p.value
t.test(frac_adults[strain_trt=="A4_Ugt86Dd_Del11_nicotine"],frac_adults[strain_trt=="A4_Ugt86Dd_Del11_control"])$p.value
t.test(frac_adults[strain_trt=="A4_Ugt86Dd_Del22_13H_nicotine"],frac_adults[strain_trt=="A4_Ugt86Dd_Del22_13H_control"])$p.value
t.test(frac_adults[strain_trt=="A4_Ugt86Dd_Del22_17B_nicotine"],frac_adults[strain_trt=="A4_Ugt86Dd_Del22_17B_control"])$p.value
t.test(frac_adults[strain_trt=="A4_Ugt86Dd_Del22_23C_nicotine"],frac_adults[strain_trt=="A4_Ugt86Dd_Del22_23C_control"])$p.value
t.test(frac_adults[strain_trt=="A4_Ugt86Dd_Del22_26I_nicotine"],frac_adults[strain_trt=="A4_Ugt86Dd_Del22_26I_control"])$p.value
t.test(frac_adults[strain_trt=="A3_nicotine"],frac_adults[strain_trt=="A3_control"])$p.value


#			> t.test(frac_adults[strain_trt=="A4_nicotine"],frac_adults[strain_trt=="A4_control"])$p.value
#			[1] 0.1586304
#			> t.test(frac_adults[strain_trt=="A4_Ugt86Dd_wt_nicotine"],frac_adults[strain_trt=="A4_Ugt86Dd_wt_control"])$p.value
#			[1] 0.09961427
#			> t.test(frac_adults[strain_trt=="A4_Ugt86Dd_Del1_nicotine"],frac_adults[strain_trt=="A4_Ugt86Dd_Del1_control"])$p.value
#			[1] 0.007067572
#			> t.test(frac_adults[strain_trt=="A4_Ugt86Dd_Del11_nicotine"],frac_adults[strain_trt=="A4_Ugt86Dd_Del11_control"])$p.value
#			[1] 0.4672025
#			> t.test(frac_adults[strain_trt=="A4_Ugt86Dd_Del22_13H_nicotine"],frac_adults[strain_trt=="A4_Ugt86Dd_Del22_13H_control"])$p.value
#			[1] 0.0007943277
#			> t.test(frac_adults[strain_trt=="A4_Ugt86Dd_Del22_17B_nicotine"],frac_adults[strain_trt=="A4_Ugt86Dd_Del22_17B_control"])$p.value
#			[1] 0.009073731
#			> t.test(frac_adults[strain_trt=="A4_Ugt86Dd_Del22_23C_nicotine"],frac_adults[strain_trt=="A4_Ugt86Dd_Del22_23C_control"])$p.value
#			[1] 0.09234288
#			> t.test(frac_adults[strain_trt=="A4_Ugt86Dd_Del22_26I_nicotine"],frac_adults[strain_trt=="A4_Ugt86Dd_Del22_26I_control"])$p.value
#			[1] 0.001874083
#			> t.test(frac_adults[strain_trt=="A3_nicotine"],frac_adults[strain_trt=="A3_control"])$p.value
#			[1] 1.506159e-09
#
#			All deletion mutants significant at 5% level except 'A4_Ugt86Dd_Del11' and 'A4_Ugt86Dd_Del22_23C'


###############################
# EXAMINE developmental delay #
###############################

# LOOP through each unique strain/treatment combination
# SAVE the day of emergence for each animal
emergence_days <- list()
for(i in 1:length(unique_strain_trt)) {
	# EXTRACT subset of the 'datEGGS' file for current strain/treatment
	# ONLY keeping the 'Count' columns
	datEGGS.sub <- datEGGS[match(strain_trt,unique_strain_trt[i],nomatch=0)!=0,emerged_animal_cols]
	# EXTRACT the actual day or emergence as a value
	day <- as.numeric(gsub("number_emerged_adults_day","",colnames(datEGGS.sub)))
	# SUM the numbers of animals emerging on each day
	num_emerg <- as.numeric(apply(datEGGS.sub,2,function(XXX) sum(XXX)))
	# GET a vector of days of emergence for every animal for the strain/treatment
	day_emerg_vect <- NULL
	for(j in 1:length(day)) {
		tmp <- rep(day[j],num_emerg[j])
		day_emerg_vect <- c(day_emerg_vect,tmp)
	}
	# ADD 'day_emerg_vect' to element of 'emergence_days'
	emergence_days[[i]] <- day_emerg_vect
}

# GET the N/mean/SD for days of emergence
# MAKE a table
emergence_days_N <- lapply(emergence_days,function(XXX) length(XXX))
emergence_days_mean <- lapply(emergence_days,function(XXX) mean(XXX))
emergence_days_SD <- lapply(emergence_days,function(XXX) sd(XXX))
emergence_days_summary <- cbind(emergence_days_N,emergence_days_mean,emergence_days_SD)
rownames(emergence_days_summary) <- unique_strain_trt


#			> emergence_days_summary
#			                              emergence_days_N emergence_days_mean emergence_days_SD
#			A4_control                    227              9.207048            0.5455724        
#			A4_nicotine                   215              9.446512            0.6453822        
#			A4_Ugt86Dd_wt_control         231              9.25974             0.673781         
#			A4_Ugt86Dd_wt_nicotine        250              9.52                0.7346829        
#			A4_Ugt86Dd_Del1_control       202              9.306931            1.043745         
#			A4_Ugt86Dd_Del1_nicotine      160              10.56875            0.7657928        
#			A4_Ugt86Dd_Del11_control      185              9.318919            0.808191         
#			A4_Ugt86Dd_Del11_nicotine     175              10.28571            0.7260121        
#			A4_Ugt86Dd_Del22_13H_control  207              9.164251            0.7254575        
#			A4_Ugt86Dd_Del22_13H_nicotine 160              10.40625            0.7794279        
#			A4_Ugt86Dd_Del22_17B_control  182              9.192308            0.4945517        
#			A4_Ugt86Dd_Del22_17B_nicotine 132              10.59848            0.7501638        
#			A4_Ugt86Dd_Del22_23C_control  167              9.197605            0.5622622        
#			A4_Ugt86Dd_Del22_23C_nicotine 135              10.68889            0.9341503        
#			A4_Ugt86Dd_Del22_26I_control  183              9.519126            1.108615         
#			A4_Ugt86Dd_Del22_26I_nicotine 141              11.13475            1.02274          
#			A3_control                    118              9.169492            0.4769039        
#			A3_nicotine                   6                13                  1.095445         


# EXAMINE N minus C differences and per-strain/treatment combination t-tests

mean(emergence_days[[match("A4_nicotine",unique_strain_trt)]])-mean(emergence_days[[match("A4_control",unique_strain_trt)]])
mean(emergence_days[[match("A4_Ugt86Dd_wt_nicotine",unique_strain_trt)]])-mean(emergence_days[[match("A4_Ugt86Dd_wt_control",unique_strain_trt)]])
mean(emergence_days[[match("A4_Ugt86Dd_Del1_nicotine",unique_strain_trt)]])-mean(emergence_days[[match("A4_Ugt86Dd_Del1_control",unique_strain_trt)]])
mean(emergence_days[[match("A4_Ugt86Dd_Del11_nicotine",unique_strain_trt)]])-mean(emergence_days[[match("A4_Ugt86Dd_Del11_control",unique_strain_trt)]])
mean(emergence_days[[match("A4_Ugt86Dd_Del22_13H_nicotine",unique_strain_trt)]])-mean(emergence_days[[match("A4_Ugt86Dd_Del22_13H_control",unique_strain_trt)]])
mean(emergence_days[[match("A4_Ugt86Dd_Del22_17B_nicotine",unique_strain_trt)]])-mean(emergence_days[[match("A4_Ugt86Dd_Del22_17B_control",unique_strain_trt)]])
mean(emergence_days[[match("A4_Ugt86Dd_Del22_23C_nicotine",unique_strain_trt)]])-mean(emergence_days[[match("A4_Ugt86Dd_Del22_23C_control",unique_strain_trt)]])
mean(emergence_days[[match("A4_Ugt86Dd_Del22_26I_nicotine",unique_strain_trt)]])-mean(emergence_days[[match("A4_Ugt86Dd_Del22_26I_control",unique_strain_trt)]])
mean(emergence_days[[match("A3_nicotine",unique_strain_trt)]])-mean(emergence_days[[match("A3_control",unique_strain_trt)]])

t.test(emergence_days[[match("A4_nicotine",unique_strain_trt)]],emergence_days[[match("A4_control",unique_strain_trt)]])$p.value
t.test(emergence_days[[match("A4_Ugt86Dd_wt_nicotine",unique_strain_trt)]],emergence_days[[match("A4_Ugt86Dd_wt_control",unique_strain_trt)]])$p.value
t.test(emergence_days[[match("A4_Ugt86Dd_Del1_nicotine",unique_strain_trt)]],emergence_days[[match("A4_Ugt86Dd_Del1_control",unique_strain_trt)]])$p.value
t.test(emergence_days[[match("A4_Ugt86Dd_Del11_nicotine",unique_strain_trt)]],emergence_days[[match("A4_Ugt86Dd_Del11_control",unique_strain_trt)]])$p.value
t.test(emergence_days[[match("A4_Ugt86Dd_Del22_13H_nicotine",unique_strain_trt)]],emergence_days[[match("A4_Ugt86Dd_Del22_13H_control",unique_strain_trt)]])$p.value
t.test(emergence_days[[match("A4_Ugt86Dd_Del22_17B_nicotine",unique_strain_trt)]],emergence_days[[match("A4_Ugt86Dd_Del22_17B_control",unique_strain_trt)]])$p.value
t.test(emergence_days[[match("A4_Ugt86Dd_Del22_23C_nicotine",unique_strain_trt)]],emergence_days[[match("A4_Ugt86Dd_Del22_23C_control",unique_strain_trt)]])$p.value
t.test(emergence_days[[match("A4_Ugt86Dd_Del22_26I_nicotine",unique_strain_trt)]],emergence_days[[match("A4_Ugt86Dd_Del22_26I_control",unique_strain_trt)]])$p.value
t.test(emergence_days[[match("A3_nicotine",unique_strain_trt)]],emergence_days[[match("A3_control",unique_strain_trt)]])$p.value


#			> mean(emergence_days[[match("A4_nicotine",unique_strain_trt)]])-mean(emergence_days[[match("A4_control",unique_strain_trt)]])
#			[1] 0.2394632
#			> mean(emergence_days[[match("A4_Ugt86Dd_wt_nicotine",unique_strain_trt)]])-mean(emergence_days[[match("A4_Ugt86Dd_wt_control",unique_strain_trt)]])
#			[1] 0.2602597
#			> mean(emergence_days[[match("A4_Ugt86Dd_Del1_nicotine",unique_strain_trt)]])-mean(emergence_days[[match("A4_Ugt86Dd_Del1_control",unique_strain_trt)]])
#			[1] 1.261819
#			> mean(emergence_days[[match("A4_Ugt86Dd_Del11_nicotine",unique_strain_trt)]])-mean(emergence_days[[match("A4_Ugt86Dd_Del11_control",unique_strain_trt)]])
#			[1] 0.9667954
#			> mean(emergence_days[[match("A4_Ugt86Dd_Del22_13H_nicotine",unique_strain_trt)]])-mean(emergence_days[[match("A4_Ugt86Dd_Del22_13H_control",unique_strain_trt)]])
#			[1] 1.241999
#			> mean(emergence_days[[match("A4_Ugt86Dd_Del22_17B_nicotine",unique_strain_trt)]])-mean(emergence_days[[match("A4_Ugt86Dd_Del22_17B_control",unique_strain_trt)]])
#			[1] 1.406177
#			> mean(emergence_days[[match("A4_Ugt86Dd_Del22_23C_nicotine",unique_strain_trt)]])-mean(emergence_days[[match("A4_Ugt86Dd_Del22_23C_control",unique_strain_trt)]])
#			[1] 1.491284
#			> mean(emergence_days[[match("A4_Ugt86Dd_Del22_26I_nicotine",unique_strain_trt)]])-mean(emergence_days[[match("A4_Ugt86Dd_Del22_26I_control",unique_strain_trt)]])
#			[1] 1.615626
#			> mean(emergence_days[[match("A3_nicotine",unique_strain_trt)]])-mean(emergence_days[[match("A3_control",unique_strain_trt)]])
#			[1] 3.830508
#
#			> t.test(emergence_days[[match("A4_nicotine",unique_strain_trt)]],emergence_days[[match("A4_control",unique_strain_trt)]])$p.value
#			[1] 3.242246e-05
#			> t.test(emergence_days[[match("A4_Ugt86Dd_wt_nicotine",unique_strain_trt)]],emergence_days[[match("A4_Ugt86Dd_wt_control",unique_strain_trt)]])$p.value
#			[1] 5.910077e-05
#			> t.test(emergence_days[[match("A4_Ugt86Dd_Del1_nicotine",unique_strain_trt)]],emergence_days[[match("A4_Ugt86Dd_Del1_control",unique_strain_trt)]])$p.value
#			[1] 6.485456e-33
#			> t.test(emergence_days[[match("A4_Ugt86Dd_Del11_nicotine",unique_strain_trt)]],emergence_days[[match("A4_Ugt86Dd_Del11_control",unique_strain_trt)]])$p.value
#			[1] 6.311972e-28
#			> t.test(emergence_days[[match("A4_Ugt86Dd_Del22_13H_nicotine",unique_strain_trt)]],emergence_days[[match("A4_Ugt86Dd_Del22_13H_control",unique_strain_trt)]])$p.value
#			[1] 1.841452e-41
#			> t.test(emergence_days[[match("A4_Ugt86Dd_Del22_17B_nicotine",unique_strain_trt)]],emergence_days[[match("A4_Ugt86Dd_Del22_17B_control",unique_strain_trt)]])$p.value
#			[1] 6.15045e-47
#			> t.test(emergence_days[[match("A4_Ugt86Dd_Del22_23C_nicotine",unique_strain_trt)]],emergence_days[[match("A4_Ugt86Dd_Del22_23C_control",unique_strain_trt)]])$p.value
#			[1] 3.69975e-39
#			> t.test(emergence_days[[match("A4_Ugt86Dd_Del22_26I_nicotine",unique_strain_trt)]],emergence_days[[match("A4_Ugt86Dd_Del22_26I_control",unique_strain_trt)]])$p.value
#			[1] 2.366285e-33
#			> t.test(emergence_days[[match("A3_nicotine",unique_strain_trt)]],emergence_days[[match("A3_control",unique_strain_trt)]])$p.value
#			[1] 0.0003324177
#
#			A4 and wt have minor developmental delays
#			All other genotypes (with some kind of broken Ugt86Dd) have large development delays


#####################################
# EXAMINE timing of adult emergence #
#####################################

# LOOP through each unique strain/treatment combination
# EXTRACT the daily cumulative fraction of emergence
cum_daily_emerg_frac <- NULL
for(i in 1:length(unique_strain_trt)) {
	# EXTRACT subset of the 'datEGGS' file for current strain/treatment
	# ONLY keeping the 'number_emerged_adults_day' columns
	datEGGS.sub <- datEGGS[match(strain_trt,unique_strain_trt[i],nomatch=0)!=0,emerged_animal_cols]
	# SUM the numbers of animals emerging on each day
	num_emerg <- as.numeric(apply(datEGGS.sub,2,function(XXX) sum(XXX)))
	# CONVERT to cumulative emergence
	num_emerg_cum <- num_emerg
	for(j in 2:length(num_emerg)) {
		num_emerg_cum[j] <- num_emerg_cum[j]+num_emerg_cum[j-1]
	}
	# CONVERT to cumulative emergence fraction
	# ASSUMES 30 embryos per vial
	tot_embryos <- nrow(datEGGS.sub)*30
	frac_emerg_cum <- num_emerg_cum/tot_embryos
	# OUTPUT
	cum_daily_emerg_frac <- rbind(cum_daily_emerg_frac,frac_emerg_cum)
	rownames(cum_daily_emerg_frac)[i] <- unique_strain_trt[i]
}
# ADD column names
colnames(cum_daily_emerg_frac) <- colnames(datEGGS.sub)


#			> cum_daily_emerg_frac
#			                              number_emerged_adults_day9 number_emerged_adults_day10 number_emerged_adults_day11 number_emerged_adults_day12 number_emerged_adults_day13 number_emerged_adults_day15
#			A4_control                                   0.626666667                   0.7466667                   0.7466667                 0.750000000                  0.75666667                   0.7566667
#			A4_nicotine                                  0.440000000                   0.6866667                   0.7066667                 0.713333333                  0.71666667                   0.7166667
#			A4_Ugt86Dd_wt_control                        0.616666667                   0.7500000                   0.7600000                 0.760000000                  0.76666667                   0.7700000
#			A4_Ugt86Dd_wt_nicotine                       0.453333333                   0.8066667                   0.8266667                 0.826666667                  0.82666667                   0.8333333
#			A4_Ugt86Dd_Del1_control                      0.573333333                   0.6466667                   0.6500000                 0.650000000                  0.65666667                   0.6733333
#			A4_Ugt86Dd_Del1_nicotine                     0.003333333                   0.3000000                   0.4733333                 0.520000000                  0.53333333                   0.5333333
#			A4_Ugt86Dd_Del11_control                     0.473333333                   0.6000000                   0.6033333                 0.606666667                  0.61000000                   0.6166667
#			A4_Ugt86Dd_Del11_nicotine                    0.033333333                   0.4233333                   0.5533333                 0.580000000                  0.58000000                   0.5833333
#			A4_Ugt86Dd_Del22_13H_control                 0.633333333                   0.6666667                   0.6800000                 0.680000000                  0.68333333                   0.6900000
#			A4_Ugt86Dd_Del22_13H_nicotine                0.013333333                   0.3566667                   0.5000000                 0.520000000                  0.53000000                   0.5333333
#			A4_Ugt86Dd_Del22_17B_control                 0.506666667                   0.5966667                   0.6033333                 0.603333333                  0.60666667                   0.6066667
#			A4_Ugt86Dd_Del22_17B_nicotine                0.010000000                   0.2233333                   0.3866667                 0.436666667                  0.44000000                   0.4400000
#			A4_Ugt86Dd_Del22_23C_control                 0.476666667                   0.5366667                   0.5500000                 0.553333333                  0.55666667                   0.5566667
#			A4_Ugt86Dd_Del22_23C_nicotine                0.013333333                   0.2300000                   0.3666667                 0.436666667                  0.44666667                   0.4500000
#			A4_Ugt86Dd_Del22_26I_control                 0.413333333                   0.5666667                   0.5833333                 0.593333333                  0.59333333                   0.6100000
#			A4_Ugt86Dd_Del22_26I_nicotine                0.003333333                   0.1133333                   0.3466667                 0.440000000                  0.45666667                   0.4700000
#			A3_control                                   0.340000000                   0.3833333                   0.3900000                 0.393333333                  0.39333333                   0.3933333
#			A3_nicotine                                  0.000000000                   0.0000000                   0.0000000                 0.006666667                  0.01666667                   0.0200000


# NORMALIZE (sort of) nicotine emergence by control emergence for each genotype
# Generating 'diff_cum_daily_emerg_frac' assumes the specific format of 
# 'cum_daily_emerg_frac' pasted in above (inc. rownames)
diff_cum_daily_emerg_frac <- cum_daily_emerg_frac[seq(2,18,2),]-cum_daily_emerg_frac[seq(1,17,2),]
rownames(diff_cum_daily_emerg_frac) <- lapply(lapply(rownames(diff_cum_daily_emerg_frac),
	function(XXX) strsplit(XXX,split="_",fixed=T)[[1]]),function(YYY)
	paste(YYY[1:(length(YYY)-1)],collapse="_"))


#			> diff_cum_daily_emerg_frac
#			                     number_emerged_adults_day9 number_emerged_adults_day10 number_emerged_adults_day11 number_emerged_adults_day12 number_emerged_adults_day13 number_emerged_adults_day15
#			A4                                   -0.1866667                 -0.06000000                 -0.04000000                 -0.03666667                  -0.0400000                 -0.04000000
#			A4_Ugt86Dd_wt                        -0.1633333                  0.05666667                  0.06666667                  0.06666667                   0.0600000                  0.06333333
#			A4_Ugt86Dd_Del1                      -0.5700000                 -0.34666667                 -0.17666667                 -0.13000000                  -0.1233333                 -0.14000000
#			A4_Ugt86Dd_Del11                     -0.4400000                 -0.17666667                 -0.05000000                 -0.02666667                  -0.0300000                 -0.03333333
#			A4_Ugt86Dd_Del22_13H                 -0.6200000                 -0.31000000                 -0.18000000                 -0.16000000                  -0.1533333                 -0.15666667
#			A4_Ugt86Dd_Del22_17B                 -0.4966667                 -0.37333333                 -0.21666667                 -0.16666667                  -0.1666667                 -0.16666667
#			A4_Ugt86Dd_Del22_23C                 -0.4633333                 -0.30666667                 -0.18333333                 -0.11666667                  -0.1100000                 -0.10666667
#			A4_Ugt86Dd_Del22_26I                 -0.4100000                 -0.45333333                 -0.23666667                 -0.15333333                  -0.1366667                 -0.14000000
#			A3                                   -0.3400000                 -0.38333333                 -0.39000000                 -0.38666667                  -0.3766667                 -0.37333333
#
# Table tells you, on a per day basis, how different the nicotine treatment
# cumulative emergence is from the control treatment cumulative emergence. More
# negative means the nicotine treatment is more depressed relative to control


# REMOVE 'A3' from 'diff_cum_daily_emerg_frac'
# (overall A3 phenotype is so different from the other, A4-based
# genotypes that its hard to make figure encapsulating everything)
diff_cum_daily_emerg_frac <- diff_cum_daily_emerg_frac[-9,]

# PLOT
#
# SET day vector
plot_day_vect <- as.numeric(gsub("number_emerged_adults_day","",colnames(diff_cum_daily_emerg_frac)))

# SET colors (TOTALLY depends on format of 'diff_cum_daily_emerg_frac')
#	Black means Ugt86Dd intact
#   Red means Ugt86Dd has a premature stop
#   Blue means Ugt86Dd has 22bp deletion
transparency_level <- 0.7
plot_line_col <- c(rgb(0,0,0,transparency_level),
	rgb(0,0,0,transparency_level),
	rgb(1,0,0,transparency_level),
	rgb(1,0,0,transparency_level),
	rgb(0,0,1,transparency_level),
	rgb(0,0,1,transparency_level),
	rgb(0,0,1,transparency_level),
	rgb(0,0,1,transparency_level))

# SET line style
#   Solid means A4 founder
#   Dashed means genotypes generated by Highfill et al. (2017)
#   Long dashed means from genotypes generated here, leading to 22bp deletions
plot_line_style <- c(1,2,2,2,5,5,5,5)

# DRAW basic plot
pdf(paste(dirNic,"Figure_N_EggTiming.pdf",sep=""),width=5,height=6)
#quartz(width=5,height=6)
par(mai=c(1.02,1.12,0.82,0.42))
plot(plot_day_vect,diff_cum_daily_emerg_frac[1,],type="n",
	ylim=c(min(diff_cum_daily_emerg_frac),max(diff_cum_daily_emerg_frac)),
	las=1,xaxt="n",yaxt="n",xlab="Day",ylab=NA)
# ADD in custom x-axis
# ADD in custom y-axis
# ADD in custom y-axis text
axis(side=1,at=plot_day_vect,labels=plot_day_vect)
axis(side=2,at=seq(-0.6,0,0.1),labels=c("-0.6",NA,"-0.4",NA,"-0.2",NA,"0.0"),las=1)
mtext("Cumulative Relative Viability\non Nicotine Media",side=2,
	line=3,las=0)
# ADD lines
for(i in 1:nrow(diff_cum_daily_emerg_frac)) {
	lines(plot_day_vect,diff_cum_daily_emerg_frac[i,],
		col=plot_line_col[i],lty=plot_line_style[i],lwd=3)
}
# LEGEND
legend("bottomright",c("A4","wt","Del1 / 11","Del22"),
	col=c(rgb(0,0,0,transparency_level),rgb(0,0,0,transparency_level),
	rgb(1,0,0,transparency_level),rgb(0,0,1,transparency_level)),
	lty=c(1,2,2,5),
	bty="n",lwd=3,seg.len=3)
graphics.off()
